# Supplementary material for: On measuring nanoparticle toxicity and clearance with Paramecium caudatum
Source: Sci Rep. 2019 Jun 20;9:8957. doi: 10.1038/s41598-019-45353-2 (PMC6586663; doi:10.1038/s41598-019-45353-2)
Supplement: Supplementary file 4 — S2 Spreadsheet [file 41598_2019_45353_MOESM4_ESM.xlsx]

## Sheet: Parts List
PARTS LIST FOR DIY FLUORESCENCE SPECTROMETER
	Item	Product Code/manufacturer	Supplier	Number	Price	Price Gross	Note
	ATmega328P microprocessor	Ch340g UNO R3 Board	eBay	1	3.9	3.9	Cheaper available unbranded
	USB cable	RS Pro	RS 758-7494	1	2.21	2.21
	LED	XPCBLU, Cree	RS 810-7193	1	0.69	0.69
	Collimator	ASMT-M015, Broadcom	RS 694-9853	1	2.23	2.23
	LED prototyping board/heatsink	MCPCB No. 282, Polymer Optics	RS 714-0394	1	2.75	2.75
	Fluorimeter cuvette	C0793 SIGMA	Sigma C0793-100EA	2	0.748	34.7	Pack of 100
	Microscope slide, plain	Thermo Menzel-Glaser Plain	Termo AGL4242	1	0.1992	4.98	Pack of 50
	Cuvette adapter	--	--	1	0.3	0.3	Approx cost of materials
	Resistor, 330Ohm	RS Pro series axial through-hole	RS 707-7745	1	0.006	0.06	Pack of 10
	Excitation/emission filters	Rosco Strobist gels, no. 12 & 80	Rosco, 110110050001	1	30.99	30.99	Purchased as multi-filter sample; cheaper separately
	Jumper cables	MIKROE-513	RS 791-6463	10	2.15	2.15	Pack of 10
	Breadboard	RS Pro	RS 102-9147	1	7.32	7.32
	Relay	Omron SPDT	RS 807-4065	1	1.03	1.03
	USB Microscope	Teslong	MS100	1	32.99	32.99
	LDR	Luna Optoelectronics NORPS-12	RS 914-6714	1	1.57	6.28	Pack of 4
				Totals	89.0832	132.58
	Hardware	Note
	PC
	Bench PSU
	Soldering equipment	Needs to be suitable for surface mount work
	Electrode material	Choice of electrode dependent on application

## Sheet: Control Experiments
CONTROL EXPERIMENTS SHOWING TIME IN HOURS FOR P. CAUDATUM CELLS, LATEX MICROPARTICLES AND MAGNETITE NANOPARTICLES TO TRANSFER FROM CHAMBER A TO B
		1	2	3	4	5	Mean	Std Dev
	P. caudatum	24	28	28	24	32	27.2	3.35
	Latex microparticles	*	*	*	*	*	>48	*
	Magnetite nanoparticles	*	*	*	*	*	>48	*

## Sheet: Chemotaxis Experiments
CHEMOTAXIS EXPERIMENTS SHOWING THE TIME IN HOURS FOR P. CAUDATUM CELLS TO MIGRATE TOWARDS VARIOUS PARTICULATES IN CHAMBER B
		1	2	3	4	5	Mean	Std Dev	p*	p**
	No Additive Control	24	28	28	24	32	27.2	3.35	--	--
	Yeast, Attractant Control	1	2	2	1	2	1.6	0.55	0.0001	--
	FLP	5	5	6	5	6	4.4	0.55	0.0001	0.0001
	Magnetite	2	1	1	3	2	1.8	0.84	0.0001	0.6666
	FLP & Magnetite	2	2	2	1	2	1.8	0.45	0.0001	0.5447
		p*	Unpaired t-test, difference in meansverses no additive control
		p**	Unpaired t-test, difference in means verses attractant control

## Sheet: Galvanotaxis Experiments
GALVANOTAXIS EXPERIMENTS SHOWING THE TIME IN MINUTES FOR P. CAUDATUM CELLS TO MIGRATE TOWARDS THE CATHODE IN CHAMBER B
		Cells remaining after 5 mins
	1	0
	2	1
	3	0
	4	3
	5	1
	6	2
	7	0
	8	2
	9	1
	10	1
	Mean	1.1
	SD	0.994429
	Control Mean	25
	p	0.0001

## Sheet: Fluorescent Particles per Cell
FLUORESCENT PARTICLES PER CELL COUNT
		Sample	Particle Count		Mean	Std Dev
		1	345		161.312	86.4976
		2	122
		3	98
		4	68
		5	225
		6	153
		7	95
		8	160
		9	210
		10	210
		11	337
		12	131
		13	163
		14	48
		15	126
		16	90

## Sheet: Spectrometer Calibration
COLLATED CALIBRATION DATA FOR FLUORESCENCE SPECTROMETER, AS SHOWN IN FIG. 6
	GRAPH 1
	No of PARTICLES	MEAN	sd	SENSOR CHANGE	n
	0	786.2	1.69967	0	5
	45000	794.8	1.24722	8.6	5
	90000	797.8	0.471405	11.6	5
	180000	804	2.0548	17.8	5
	900000	837.4	2.49444	51.2	5
	1800000	860.8	2.0548	74.6	5
	CELLS PER ML	MEAN	SD	SENSOR CHANGE	n
	0	793	0	0	5
	10	793.6	0.547723	0.6	5
	25	793.2	0.447214	0.2	5
	50	793.4	1.14018	0.4	5
	200	797.4	1.14018	4.4	5
	300	804.8	2.58844	11.8	5
	500	825.4	3.50714	32.4	5
